# Supplementary material for: Chlamydia trachomatis responds to heat shock, penicillin induced persistence, and IFN-gamma persistence by altering levels of the extracytoplasmic stress response protease HtrA
Source: BMC Microbiol. 2008 Nov 6;8:190. doi: 10.1186/1471-2180-8-190 (PMC2585093; doi:10.1186/1471-2180-8-190)
Supplement: Additional file 1 — Video of series of Z-sections collected during immunocytochemistry of C. trachomatis L2 infected HEp-2 cell stained with HtrA polyclonal sera at 20 h PI (Alexa Fluor 488). The video demonstrates the staining of HtrA was around the edge of each RB within this inclusion. The staining around the periphery of each RB was consistently observed at this time point indicating a likely periplasmic location of HtrA. Scale bar 10 μM. [file 1471-2180-8-190-S1.zip]

Archive with 1 entries (1 files):
- FigS2.avi
